# Supplementary material for: Uridine Kinase-like Protein (GhUKL4) Positively Regulates Resistance to Verticillium Wilt in Cotton
Source: Genes (Basel). 2025 Jul 12;16(7):819. doi: 10.3390/genes16070819 (PMC12294303; doi:10.3390/genes16070819)
Supplement: Supplementary file 1 [file genes-16-00819-s001.zip]

Archive with 4 entries (4 files):
- desktop.ini
- Figure S1.pdf
- Table 1 Gene Naming.xlsx
- Table 2 Primer Sequence.xlsx
