# Supplementary material for: Uridine Kinase-like Protein (GhUKL4) Positively Regulates Resistance to Verticillium Wilt in Cotton
Source: Genes (Basel). 2025 Jul 12;16(7):819. doi: 10.3390/genes16070819 (PMC12294303; doi:10.3390/genes16070819)
Supplement: Supplementary file 1 [file genes-16-00819-s001.zip › Table 1 Gene Naming.xlsx]

## Sheet: Sheet1
NCBI login number	Rename
XP_040948515.1	Ghir_D05G039120.1
XP_040966586.1	Ghir_A04G000470.1
XP_012444059.1	Gorai.009G452400.1
KAB2086088.1	Gb.A04G005000v1
KAK5834539.1	Ga.KAK5834539.1
GMI63847.1	Htr.GMI63847.1
XP_007020394.1	Tca.XP_007020394.1
NP_001320072.1	AT4G26510.1
