# Supplementary material for: Uridine Kinase-like Protein (GhUKL4) Positively Regulates Resistance to Verticillium Wilt in Cotton
Source: Genes (Basel). 2025 Jul 12;16(7):819. doi: 10.3390/genes16070819 (PMC12294303; doi:10.3390/genes16070819)
Supplement: Supplementary file 1 [file genes-16-00819-s001.zip › Table 2 Primer Sequence.xlsx]

## Sheet: Sheet1
Primers	Primer sequence (5 '-3')
UKL4-F	TCCCTCTCCCTCCCTCTGATAATC
UKL4-R	TTCAACAATGGCAACTCTTTGGTCT
gUKL4-a-F	CATCTCACTCACTCTTAAACAGTAT
gUKL4-a-R	ATTTCCCGAGTCTTGCAGGT
gUKL4-b-F	ATAGAACCCCGAACCCCCAACAAT
gUKL4-b-R	AAGATGCCGGCCACATTTAAGAC
gUKL4-c-F	TGATGTTTTTCCCGTAAGAAGGG
gUKL4-c-R	GATGTCCCAGCCCATGTTCA
gUKL4-d-F	TGAACATGGGCTGGGACATC
gUKL4-d-R	TGACAGCCATGAGATAGTAATCGT
gUKL4-e-F	TACACAGGCAATTCAGCCGT
gUKL4-e-R	ACTCTTTGTGTAAGATTGGAAAGGA
UKL4-Rt-F	TGGGTTCCACATGGATGGTT
UKL4-Rt-R	CTGTAGTCTTACCGGACGCT
Actin-F	CACTGGTGTGATGGTTGGTA
Actin-R	CTGGATAGCAACATACATAGCC
vigs-ukl4-F	ggcctcgagacgcgtgagctcATTCAGCAACTTCACGATCAAC
vigs-ukl4-R	agaaggcctccatggggatccGCACATCAGCATCTGTATCAAC
